# Supplementary material for: Causal Relationships Between the Oral Microbiome and Autoimmune Diseases: A Mendelian Randomization Study
Source: Pathogens. 2025 Dec 20;15(1):9. doi: 10.3390/pathogens15010009 (PMC12845399; doi:10.3390/pathogens15010009)
Supplement: Supplementary file 1 [file pathogens-15-00009-s001.zip]

Archive with 2 entries (2 files):
- 20251219Table S1-S11(1).xlsx
- Figures S1 and S2.pdf
