# Supplementary material for: Causal Relationships Between the Oral Microbiome and Autoimmune Diseases: A Mendelian Randomization Study
Source: Pathogens. 2025 Dec 20;15(1):9. doi: 10.3390/pathogens15010009 (PMC12845399; doi:10.3390/pathogens15010009)
Supplement: Supplementary file 1 [file pathogens-15-00009-s001.zip › 20251219Table S1-S11(1).xlsx]

## Sheet: Table S1
Table S1. GWAS summary statistics for the ADs included in this MR study.
Trait	GWAS ID	PMID	n control	Sample size	n case	Author
Rheumatoid arthritis	ebi-a-GCST002318	24390342	42923	58284	14361	Okada Y [22]
Type 1 diabetes	ebi-a-GCST90014023	34012112	501638	520580	18942	Chiou J [23]
Inflammatory bowel disease	ebi-a-GCST004131	28067908	34915	59957	25042	de Lange KM [24]
Multiple sclerosis	ieu-b-18	31604244	68374	115803	47429	Patsopoulos NA [25]
Systemic lupus erythematosus	finn-b-M13_SLE	NA	213145	213683	538	NA
Sjögren's syndrome	finn-b-M13_SJOGREN	NA	213145	214435	1290	NA

## Sheet: Table S2
Table S2. The SNPs included according to selection criteria as IVs for oral microbiota and ADs in this MR study.
Type of autoimmune diseases	Type of oral microbiota	Trait.ID	Taxa	SNP	Effect_allele	Other_allele	Oral micriobiota/Exposure			Autoimmune diseases/Outcome			F-statistics
							Beta	Standard Error	P-value	Beta	Standard Error	P-value
Rheumatoid arthritis	Tongue dorsum	pheno.402	k__Bacteria|p__Fusobacteriota|c__Fusobacteriia|o__Fusobacteriales|f__Leptotrichiaceae|g__Leptotrichia|s__Leptotrichia_massiliensis_mgs_3259	rs492491	C	A	-0.1013	0.02191	4.05e-06	0.0304592	0.0206171	0.12	10.1686
				rs12650215	T	A	-0.1034	0.02188	2.45e-06	-0.00995033	0.0206171	0.53	10.5004
				rs1028577	A	G	-0.1034	0.02187	2.43e-06	0.0582689	0.0142392	0.000409996	10.1866
	Tongue dorsum	pheno.1709	k__Bacteria|p__Proteobacteria|c__Gammaproteobacteria|o__Burkholderiales|f__Neisseriaceae|g__Eikenella|s__Eikenella_sp001648475_mgs_3302	rs4845889	T	C	0.1043	0.02245	3.65e-06	-0.040822	0.0107415	0.00680002	10.1376
				rs2223295	C	G	0.1082	0.02197	9.23e-07	0.0304592	0.0206171	0.11	11.3769
				rs7035774	T	C	-0.1031	0.02198	2.91e-06	0.0295588	0.015081	0.0439997	10.2219
				rs8099689	A	G	-0.1058	0.02205	1.73e-06	0.0198026	0.0147896	0.26	10.1033
	Saliva	pheno.2694	k__Bacteria|p__Spirochaetota|c__Spirochaetia|o__Treponematales|f__Treponemataceae|g__Treponema_A|s__unclassified_mgs_2892	rs612737	A	G	-0.1075	0.02246	1.86e-06	-0.0618754	0.0109726	0.00025	10.9793
				rs8023889	G	A	-0.1051	0.0226	3.54e-06	-0.0392207	0.0200106	0.0290001	10.4212
Type 1 diabetes	Tongue dorsum	pheno.402	k__Bacteria|p__Fusobacteriota|c__Fusobacteriia|o__Fusobacteriales|f__Leptotrichiaceae|g__Leptotrichia|s__Leptotrichia_massiliensis_mgs_3259	rs492491	C	A	-0.1013	0.02191	4.05e-06	0.05006	0.019848	0.0117001	10.1686
				rs12650215	T	A	-0.1034	0.02188	2.45e-06	0.01444	0.015827	0.362	10.5004
				rs1028577	A	G	-0.1034	0.02187	2.43e-06	0.069524	0.015502	7.3e-06	10.1866
	Tongue dorsum	pheno.498	k__Bacteria|p__Bacteroidota|c__Bacteroidia|o__Flavobacteriales|f__Flavobacteriaceae|g__Capnocytophaga|s__unclassified_mgs_2361	rs6908390	T	C	0.1169	0.02199	1.19e-07	0.047186	0.016368	0.00394003	10.0175
				rs147475123	T	C	0.1054	0.02202	1.83e-06	0.05637	0.028427	0.0474002	11.0605
				rs3740502	G	C	0.1026	0.02203	3.43e-06	0.040206	0.020299	0.0476003	10.1901
	Saliva	pheno.310	k__Bacteria|p__Bacteroidota|c__Bacteroidia|o__Flavobacteriales|f__Flavobacteriaceae|g__Capnocytophaga|s__Capnocytophaga_sputigena_mgs_3242	rs473678	A	T	-0.1072	0.0226	2.25e-06	-0.042424	0.021666	0.0501996	10.3372
				rs4682481	T	C	-0.1031	0.02262	5.52e-06	-0.047278	0.019361	0.0145999	10.0069
				rs1343652	A	C	-0.1134	0.02269	6.33e-07	-0.05127	0.017581	0.00353997	11.3235
	Saliva	pheno.2615	k__Bacteria|p__Campylobacterota|c__Campylobacteria|o__Campylobacterales|f__Campylobacteraceae|g__Campylobacter_A|s__unclassified_mgs_2445	rs12043185	A	G	-0.1046	0.0225	3.61e-06	-0.034682	0.037245	0.352	10.0561
				rs7184591	G	A	-0.1115	0.02248	7.66e-07	-0.065252	0.018194	0.000334996	10.5307
Inflammatory bowel disease	Tongue dorsum	pheno.1966	k__Bacteria|p__Firmicutes|c__Negativicutes|o__Veillonellales|f__Veillonellaceae|g__Veillonella|s__unclassified_mgs_1430	rs2931445	C	A	0.1081	0.02189	8.44e-07	0.027	0.0126	0.0327198	11.6933
				rs12463330	C	T	0.1032	0.02184	2.45e-06	0.038	0.013	0.00346202	10.6128
	Tongue dorsum	pheno.2216	k__Bacteria|p__Firmicutes|c__Bacilli|o__Lactobacillales|f__Streptococcaceae|g__Streptococcus|s__Streptococcus_pseudopneumoniae_O_mgs_1029	rs12642538	T	C	-0.1046	0.02199	2.12e-06	0.0289	0.0141	0.0401504	10.8876
				rs62066594	A	G	-0.1078	0.02201	1.04e-06	0.052	0.0159	0.00106601	11.2624
	Saliva	pheno.1342	k__Bacteria|p__Firmicutes|c__Bacilli|o__Staphylococcales|f__Gemellaceae|g__Gemella|s__unclassified_mgs_2990	rs6460053	C	T	-0.1034	0.02259	5e-06	-0.033	0.0126	0.00850492	10.1911
				rs10868145	T	C	0.1071	0.02253	2.16e-06	0.038	0.0137	0.005431	10.3566
				rs61117436	C	T	-0.1034	0.02258	4.98e-06	-0.0266	0.0132	0.0448601	10.1725
	Saliva	pheno.1416	k__Bacteria|p__Firmicutes|c__Clostridia|o__Lachnospirales|f__Lachnospiraceae|g__Lachnoanaerobaculum|s__unclassified_mgs_645	rs12446730	G	A	-0.109	0.02245	1.31e-06	-0.0557	0.0144	0.0001048	10.907
				rs2133618	C	T	0.1025	0.02253	5.74e-06	0.0302	0.0186	0.1051	10.0186
	Saliva	pheno.2524	k__Bacteria|p__Firmicutes|c__Bacilli|o__Lactobacillales|f__Streptococcaceae|g__Streptococcus|s__unclassified_mgs_880	rs35970964	T	C	-0.1034	0.02289	6.68e-06	0.0379	0.0148	0.01054	10.0004
				rs60313989	A	G	-0.1177	0.02303	3.55e-07	0.0507	0.013	9.18e-05	12.2412
Multiple sclerosis	Tongue dorsum	pheno.2687	k__Bacteria|p__Bacteroidota|c__Bacteroidia|o__Bacteroidales|f__Bacteroidaceae|g__F0040|s__unclassified_mgs_3481	rs7787031	T	C	0.1044	0.0223	3.07e-06	0.0396768	0.0281234	0.1583	10.504
				rs6963597	C	T	0.1035	0.02229	3.67e-06	0.0386436	0.0177704	0.0296599	10.6279
				rs1024370	A	G	0.1042	0.02228	3.1e-06	0.0589291	0.0174478	0.000731594	10.6844
				rs470929	T	C	0.1076	0.02224	1.42e-06	0.016231	0.0170142	0.3401	10.7044

## Sheet: Table S3
Table S3. MR analysis results between oral microbiota and rheumatoid arthritis.
Type of oral microbiota	Exposure	Outcome	Method of MR	Beta	Standard Error	P-value	FDR P-value	OR	95% CI Lower	95% CI Upper	Cochran's Q (P-value)	MR-Egger (P-value)	MR-PRESSSO (P-value)
Tongue dorsum	k__Bacteria|p__Fusobacteriota|c__Fusobacteriia|o__Fusobacteriales|f__Leptotrichiaceae|g__Leptotrichia|s__Leptotrichia_massiliensis_mgs_3259	Rheumatoid arthritis || id:ebi-a-GCST002318	Inverse variance weighted	-0.480984	0.121996	8.06e-05	0.0248	0.618175	0.486706	0.785156	0.284788	NA	NA
Tongue dorsum	k__Bacteria|p__Proteobacteria|c__Gammaproteobacteria|o__Burkholderiales|f__Neisseriaceae|g__Eikenella|s__Eikenella_sp001648475_mgs_3302	Rheumatoid arthritis || id:ebi-a-GCST002318	MR Egger	4.34927	8.03462	0.68414	0.00963	77.422	1.12e-05	5.3465e+08	0.491259	0.665347	NA
			Weighted median	-0.296496	0.102033	0.00366218		0.743419	0.608669	0.908
			Inverse variance weighted	-0.311556	0.072132	1.57e-05		0.732307	0.63576	0.843515
			Simple mode	-0.281052	0.116349	0.137018		0.754989	0.601039	0.948373
			Weighted mode	-0.326625	0.126859	0.123514		0.721354	0.562554	0.924981
Saliva	k__Bacteria|p__Spirochaetota|c__Spirochaetia|o__Treponematales|f__Treponemataceae|g__Treponema_A|s__unclassified_mgs_2892	Rheumatoid arthritis || id:ebi-a-GCST002318	Inverse variance weighted	0.530399	0.0899589	3.72e-09	1.78e-06	1.69961	1.42487	2.02733	0.348783	NA	NA

## Sheet: Table S4
Table S4. Reverse MR analysis results between oral microbiota and rheumatoid arthritis.
Type of oral microbiota	Exposure	Outcome	Method of MR	Beta	Standard Error	P-value	OR	95% CI Lower	95% CI Upper
Tongue dorsum	Rheumatoid arthritis || id:ebi-a-GCST002318(P < 5E-08)	k__Bacteria|p__Fusobacteriota|c__Fusobacteriia|o__Fusobacteriales|f__Leptotrichiaceae|g__Leptotrichia|s__Leptotrichia_massiliensis_mgs_3259	MR Egger	-0.0300927	0.0792636	0.706163	0.970356	0.830731	1.13345
			Weighted median	0.00104647	0.0406795	0.979477	1.00105	0.924331	1.08413
			Inverse variance weighted	0.0134308	0.0303106	0.657689	1.01352	0.955063	1.07556
			Simple mode	0.0174431	0.0794612	0.827311	1.0176	0.870837	1.18909
			Weighted mode	-0.000362779	0.0524778	0.994517	0.999637	0.901929	1.10793
Tongue dorsum	Rheumatoid arthritis || id:ebi-a-GCST002318(P < 5E-08)	k__Bacteria|p__Proteobacteria|c__Gammaproteobacteria|o__Burkholderiales|f__Neisseriaceae|g__Eikenella|s__Eikenella_sp001648475_mgs_3302	MR Egger	0.00311217	0.084075	0.970651	1.00312	0.850718	1.18282
			Weighted median	-0.0984555	0.0447942	0.0279526	0.906236	0.830064	0.989398
			Inverse variance weighted	-0.0479956	0.0321873	0.135927	0.953138	0.894865	1.01521
			Simple mode	-0.183965	0.0954013	0.0605926	0.831965	0.690078	1.00303
			Weighted mode	-0.116593	0.0608661	0.0622443	0.889947	0.789867	1.00271
Saliva	Rheumatoid arthritis || id:ebi-a-GCST002318(P < 5E-08)	k__Bacteria|p__Spirochaetota|c__Spirochaetia|o__Treponematales|f__Treponemataceae|g__Treponema_A|s__unclassified_mgs_2892	MR Egger	-0.0122022	0.0669608	0.856301	0.987872	0.866368	1.12642
			Weighted median	0.000684266	0.0382988	0.985745	1.00068	0.928318	1.07869
			Inverse variance weighted	-0.00437087	0.0257882	0.865411	0.995639	0.946565	1.04726
			Simple mode	-0.0301062	0.0672233	0.656561	0.970342	0.850557	1.107
			Weighted mode	-0.0246403	0.0428883	0.568679	0.975661	0.896998	1.06122

## Sheet: Table S5 
Table S5. MR analysis results between oral microbiota and type 1 diabetes.
Type of oral microbiota	Exposure	Outcome	Method of MR	Beta	Standard Error	P-value	FDR P-value	OR	95% CI Lower	95% CI Upper	Cochran's Q (P-value)	MR-Egger (P-value)	MR-PRESSSO (P-value)
Tongue dorsum	k__Bacteria|p__Fusobacteriota|c__Fusobacteriia|o__Fusobacteriales|f__Leptotrichiaceae|g__Leptotrichia|s__Leptotrichia_massiliensis_mgs_3259	Type 1 diabetes || id:ebi-a-GCST90014023	Inverse variance weighted	-0.606572	0.119065	3.5e-07	0.00024	0.545217	0.431736	0.688525	0.470101	NA	NA
Tongue dorsum	k__Bacteria|p__Bacteroidota|c__Bacteroidia|o__Flavobacteriales|f__Flavobacteriaceae|g__Capnocytophaga|s__unclassified_mgs_2361	Type 1 diabetes || id:ebi-a-GCST90014023	MR Egger	0.222076	1.72467	0.918475	0.0223	1.24867	0.0424987	36.6874	0.898036	0.927022	NA
			Weighted median	0.401735	0.136876	0.00333523		1.49442	1.14277	1.95426
			Inverse variance weighted	0.420283	0.105232	6.5e-05		1.52239	1.23866	1.87112
			Simple mode	0.397677	0.158307	0.128599		1.48836	1.09133	2.02984
			Weighted mode	0.399816	0.139679	0.103455		1.49155	1.13433	1.96126
Saliva	k__Bacteria|p__Bacteroidota|c__Bacteroidia|o__Flavobacteriales|f__Flavobacteriaceae|g__Capnocytophaga|s__Capnocytophaga_sputigena_mgs_3242	Type 1 diabetes || id:ebi-a-GCST90014023	MR Egger	0.485676	2.50901	0.878273	0.0108	1.62527	0.0118909	222.145	0.968606	0.98826	NA
			Weighted median	0.452252	0.137224	0.000981701		1.57185	1.20117	2.05692
			Inverse variance weighted	0.43944	0.1029	1.95e-05		1.55184	1.2684	1.89861
			Simple mode	0.455413	0.1575	0.101687		1.57683	1.15802	2.14709
			Weighted mode	0.454597	0.165375	0.110778		1.57554	1.13935	2.17871
Saliva	k__Bacteria|p__Campylobacterota|c__Campylobacteria|o__Campylobacterales|f__Campylobacteraceae|g__Campylobacter_A|s__unclassified_mgs_2445	Type 1 diabetes || id:ebi-a-GCST90014023	Inverse variance weighted	0.541196	0.14834	0.000263939	0.073	1.71806	1.2846	2.29778	0.517243	NA	NA

## Sheet: Table S6
Table S6. Reverse MR analysis results between oral microbiota and type 1 diabetes.
Type of oral microbiota	Exposure	Outcome	Method of MR	Beta	Standard Error	P-value	OR	95% CI Lower	95% CI Upper
Tongue dorsum	Type 1 diabetes || id:ebi-a-GCST90014023(P < 5E-08)	k__Bacteria|p__Fusobacteriota|c__Fusobacteriia|o__Fusobacteriales|f__Leptotrichiaceae|g__Leptotrichia|s__Leptotrichia_massiliensis_mgs_3259	MR Egger	-0.00777688	0.0127374	0.544056	0.992253	0.967788	1.01734
			Weighted median	-0.00643475	0.0129026	0.617978	0.993586	0.968774	1.01903
			Inverse variance weighted	0.0002161	0.010171	0.983049	1.00022	0.980474	1.02036
			Simple mode	-0.00500899	0.0381763	0.896091	0.995004	0.923269	1.07231
			Weighted mode	-0.00784717	0.0104858	0.45743	0.992184	0.972	1.01279
Tongue dorsum	Type 1 diabetes || id:ebi-a-GCST90014023(P < 5E-08)	k__Bacteria|p__Bacteroidota|c__Bacteroidia|o__Flavobacteriales|f__Flavobacteriaceae|g__Capnocytophaga|s__unclassified_mgs_2361	MR Egger	-0.00662556	0.011782	0.576209	0.993396	0.970719	1.0166
			Weighted median	-0.00201212	0.0126549	0.87367	0.99799	0.973541	1.02305
			Inverse variance weighted	-0.00509556	0.00940149	0.587822	0.994917	0.976752	1.01342
			Simple mode	-0.0151559	0.0317052	0.634525	0.984958	0.925614	1.04811
			Weighted mode	-0.00431847	0.0102087	0.673931	0.995691	0.975966	1.01581
Saliva	Type 1 diabetes || id:ebi-a-GCST90014023(P < 5E-08)	k__Bacteria|p__Bacteroidota|c__Bacteroidia|o__Flavobacteriales|f__Flavobacteriaceae|g__Capnocytophaga|s__Capnocytophaga_sputigena_mgs_3242	MR Egger	-0.00298311	0.0141104	0.833362	0.997021	0.969825	1.02498
			Weighted median	0.0027875	0.0132329	0.833162	1.00279	0.977117	1.02914
			Inverse variance weighted	-0.00228436	0.0111576	0.837779	0.997718	0.976136	1.01978
			Simple mode	-0.00449026	0.0362462	0.90186	0.99552	0.927249	1.06882
			Weighted mode	-0.00449026	0.0110692	0.686572	0.99552	0.974154	1.01735
Saliva	Type 1 diabetes || id:ebi-a-GCST90014023(P < 5E-08)	k__Bacteria|p__Campylobacterota|c__Campylobacteria|o__Campylobacterales|f__Campylobacteraceae|g__Campylobacter_A|s__unclassified_mgs_2445	MR Egger	-5.05892e-05	0.0132869	0.996976	0.999949	0.974245	1.02633
			Weighted median	-0.00628523	0.0132893	0.636246	0.993734	0.968185	1.01996
			Inverse variance weighted	-0.00912096	0.0106281	0.390785	0.990921	0.970492	1.01178
			Simple mode	0.0111	0.0408622	0.786912	1.01116	0.933336	1.09548
			Weighted mode	-0.00089258	0.0100391	0.929476	0.999108	0.979641	1.01896

## Sheet: Table S7
Table S7. MR analysis results between oral microbiota and inflammatory bowel disease.
Type of oral microbiota	Exposure	Outcome	Method of MR	Beta	Standard Error	P-value	FDR P-value	OR	95% CI Lower	95% CI Upper	Cochran's Q (P-value)	MR-Egger (P-value)	MR-PRESSSO (P-value)
Tongue dorsum	k__Bacteria|p__Firmicutes|c__Negativicutes|o__Veillonellales|f__Veillonellaceae|g__Veillonella|s__unclassified_mgs_1430	Inflammatory bowel disease || id:ebi-a-GCST004131	Inverse variance weighted	0.304404	0.085553	0.000373586	0.074219	1.35582	1.14651	1.60334	0.490088	NA	NA
Tongue dorsum	k__Bacteria|p__Firmicutes|c__Bacilli|o__Lactobacillales|f__Streptococcaceae|g__Streptococcus|s__Streptococcus_pseudopneumoniae_O_mgs_1029	Inflammatory bowel disease || id:ebi-a-GCST004131	Inverse variance weighted	-0.370083	0.102626	0.000310798	0.092618	0.690677	0.56483	0.844563	0.302363	NA	NA
Saliva	k__Bacteria|p__Firmicutes|c__Bacilli|o__Staphylococcales|f__Gemellaceae|g__Gemella|s__unclassified_mgs_2990	Inflammatory bowel disease || id:ebi-a-GCST004131	MR Egger	2.17601	4.44724	0.710308	0.004382	8.81109	0.00144365	53777.1	0.861144	0.74713	NA
			Weighted median	0.315625	0.101322	0.00183896		1.37112	1.12416	1.67233
			Inverse variance weighted	0.310621	0.0725822	1.87247e-05		1.36427	1.18336	1.57284
			Simple mode	0.330112	0.111659	0.0978971		1.39112	1.11769	1.73146
			Weighted mode	0.327673	0.121928	0.11505		1.38774	1.09275	1.76236
Saliva	k__Bacteria|p__Firmicutes|c__Clostridia|o__Lachnospirales|f__Lachnospiraceae|g__Lachnoanaerobaculum|s__unclassified_mgs_645	Inflammatory bowel disease || id:ebi-a-GCST004131	Inverse variance weighted	0.436054	0.106804	4.45e-05	0.006943	1.54659	1.25448	1.90673	0.335055	NA	NA
Saliva	k__Bacteria|p__Firmicutes|c__Bacilli|o__Lactobacillales|f__Streptococcaceae|g__Streptococcus|s__unclassified_mgs_880	Inflammatory bowel disease || id:ebi-a-GCST004131	Inverse variance weighted	-0.406788	0.0874428	3.29e-06	0.00154	0.665785	0.56092	0.790254	0.722438	NA	NA

## Sheet: Table S8
Table S8. Reverse MR analysis results between oral microbiota and inflammatory bowel disease.
Type of oral microbiota	Exposure	Outcome	Method of MR	Beta	Standard Error	P-value	OR	95% CI Lower	95% CI Upper
Tongue dorsum	Inflammatory bowel disease || id:ebi-a-GCST004131(P < 5E-08)	k__Bacteria|p__Firmicutes|c__Negativicutes|o__Veillonellales|f__Veillonellaceae|g__Veillonella|s__unclassified_mgs_1430	MR Egger	-0.0153129	0.0173585	0.380335	0.984804	0.951862	1.01889
			Weighted median	-0.0161353	0.016986	0.342154	0.983994	0.951774	1.01731
			Inverse variance weighted	-0.00685645	0.012722	0.589925	0.993167	0.968708	1.01824
			Simple mode	-0.00242904	0.0510784	0.962188	0.997574	0.90254	1.10262
			Weighted mode	-0.0153429	0.0159159	0.337916	0.984774	0.954528	1.01598
Tongue dorsum	Inflammatory bowel disease || id:ebi-a-GCST004131(P < 5E-08)	k__Bacteria|p__Firmicutes|c__Bacilli|o__Lactobacillales|f__Streptococcaceae|g__Streptococcus|s__Streptococcus_pseudopneumoniae_O_mgs_1029	MR Egger	0.00757662	0.019789	0.702832	1.00761	0.969272	1.04745
			Weighted median	0.0228447	0.0165491	0.167458	1.02311	0.990454	1.05684
			Inverse variance weighted	0.00561484	0.0144605	0.697803	1.00563	0.977529	1.03454
			Simple mode	-0.012635	0.0585551	0.829702	0.987444	0.880379	1.10753
			Weighted mode	0.018627	0.0161811	0.253055	1.0188	0.986997	1.05163
Saliva	Inflammatory bowel disease || id:ebi-a-GCST004131(P < 5E-08)	k__Bacteria|p__Firmicutes|c__Bacilli|o__Staphylococcales|f__Gemellaceae|g__Gemella|s__unclassified_mgs_2990	MR Egger	0.0108885	0.0177168	0.540573	1.01095	0.976445	1.04667
			Weighted median	0.00196462	0.017622	0.91123	1.00197	0.96795	1.03718
			Inverse variance weighted	0.00619596	0.0130223	0.634219	1.00622	0.980858	1.03223
			Simple mode	-0.00320237	0.0572232	0.955509	0.996803	0.891045	1.11511
			Weighted mode	0.00263439	0.0154392	0.864941	1.00264	0.972752	1.03344
Saliva	Inflammatory bowel disease || id:ebi-a-GCST004131(P < 5E-08)	k__Bacteria|p__Firmicutes|c__Clostridia|o__Lachnospirales|f__Lachnospiraceae|g__Lachnoanaerobaculum|s__unclassified_mgs_645	MR Egger	-0.0168011	0.0176711	0.344587	0.983339	0.949864	1.01799
			Weighted median	-0.0232478	0.0180459	0.197657	0.97702	0.943067	1.0122
			Inverse variance weighted	-0.0205302	0.0129904	0.114012	0.979679	0.95505	1.00494
			Simple mode	0.000712742	0.061776	0.990823	1.00071	0.886594	1.12952
			Weighted mode	-0.0192488	0.0156349	0.221832	0.980935	0.951331	1.01146
Saliva	Inflammatory bowel disease || id:ebi-a-GCST004131(P < 5E-08)	k__Bacteria|p__Firmicutes|c__Bacilli|o__Lactobacillales|f__Streptococcaceae|g__Streptococcus|s__unclassified_mgs_880	MR Egger	-0.0152552	0.0179355	0.397552	0.984861	0.950841	1.0201
			Weighted median	-0.00381095	0.0173999	0.826634	0.996196	0.962795	1.03076
			Inverse variance weighted	0.0165815	0.0131829	0.208462	1.01672	0.990786	1.04333
			Simple mode	-0.00161865	0.0563396	0.97715	0.998383	0.894005	1.11495
			Weighted mode	-0.00471749	0.0169372	0.781317	0.995294	0.962795	1.02889

## Sheet: Table S9
Table S9. MR analysis results between oral microbiota and multiple sclerosis.
Type of oral microbiota	Exposure	Outcome	Method of MR	Beta	Standard Error	P-value	FDR P-value	OR	95% CI Lower	95% CI Upper	Cochran's Q (P-value)	MR-Egger (P-value)	MR-PRESSSO (P-value)
Tongue dorsum	k__Bacteria|p__Bacteroidota|c__Bacteroidia|o__Bacteroidales|f__Bacteroidaceae|g__F0040|s__unclassified_mgs_3481	Multiple sclerosis || id:ieu-b-18	MR Egger	-7.72428	5.50727	0.295825	0.082878	0.000441963	9.06776e-09	21.5413	0.352237	0.279899	0.45
			Weighted median	0.365236	0.130784	0.00522754		1.44085	1.11505	1.86185
			Inverse variance weighted	0.357531	0.0939577	0.000141671		1.42979	1.18931	1.71891
			Simple mode	0.386502	0.195886	0.143014		1.47182	1.00257	2.16071
			Weighted mode	0.378692	0.188382	0.137951		1.46037	1.00951	2.1126

## Sheet: Table S10
Table S10. Reverse MR analysis results between oral microbiota and multiple sclerosis.
Type of oral microbiota	Exposure	Outcome	Method of MR	Beta	Standard Error	P-value	OR	95% CI Lower	95% CI Upper
Tongue dorsum	multiple sclerosis || id:ieu-b-18(P < 5E-06)	k__Bacteria|p__Bacteroidota|c__Bacteroidia|o__Bacteroidales|f__Bacteroidaceae|g__F0040|s__unclassified_mgs_3481	MR Egger	-0.00420891	0.00941544	0.655826	0.9958	0.977592	1.01435
			Weighted median	-0.00626553	0.00913931	0.492992	0.993754	0.976111	1.01172
			Inverse variance weighted	-0.0132989	0.00810975	0.101034	0.986789	0.971228	1.0026
			Simple mode	-0.0203422	0.0469998	0.666073	0.979863	0.893631	1.07442
			Weighted mode	-0.00682464	0.00840189	0.418544	0.993199	0.976977	1.00969

[truncated: 1 more sheets: Table S11]
